# Supplementary material for: Prognostic indicators for poor outcomes in low back pain patients consulted in primary care
Source: PLoS One. 2020 Mar 27;15(3):e0229265. doi: 10.1371/journal.pone.0229265 (PMC7100970; doi:10.1371/journal.pone.0229265)
Supplement: S1 File — (XLSX) [file pone.0229265.s001.xlsx]

## Sheet: Sheet1
AGE	V2	V3	V4	V5	V6	V7	V8	V9	V10	V11	V12	V13	V14	V15	V16	V17	V18
33	2	1	1	2	1	2	3	11	0.325	1	1	1	1	0	0	0	0
47	2	1	1	1	1	2	8	5	0.694
45	2	1	1	2	2	1	2	2	0.694	0	0	0	0	0	0	0	0
42	1	1	1	2	1	1	10	21	-0.147	1	1	0	1	0	0	0	0
63	2	2	1	2	2	1	1	4	0.657	0	1	1	0	1	1	1	1
44	1	1	1	1	2	1	2	6	0.694	0	0	1	1	0	0	0	0
62	1	2	1	2	2	1	3	2	0.694	0	1	0	0	0	0	0	0
60	2	1	1	2	1	1	8	11	0.288	0	0	0	0	0	0	0	0
33	1	1	1	2	1	2	8	8	0.132	0	0	0	0	0	0	0	0
40	1	1	1	1	1	2	8	14	0.288	1	0	0	0	1	0	0	0
53	2	1	1	2	1	3	7	18	0.068	0	0	0	0	0	0	0	0
35	1	1	1	1	2	3	4	20	0.446	0	0	0	0
49	2	1	1	1	1	2	8	21	0.288	1	1	0	0	1	1	0	0
25	1	1	1	2	1	2	3	9	0.592	0	0	0	0	0	0	0	0
64	2	2	1	1	2	2	4	9	0.592	1	1	1	0	0	0	0	0
35	1	1	1	2	1	3	3	11	0.555	0	0	0	0
40	2	1	1	1	1	3	8	13	0.288	1	0	0	0
59	2	1	1	2	2	3	4	17	0.287	1	1	1	1	1	1	1	1
61	1	1	1	1	2	3	7	19	0.132	1	1	0	0	1	0	0	1
55	1	1	1	1	1	3	2	12	0.434	0	0	0	0	1	1	0	0
57	2	1	1	1	1	3	5	4	0.585	0	0	0	1	0	0	0	0
62	2	2	1	1	1	3	8	10	0.536	0	0	1	0	1	1	1	1
45	2	1	1	1	2	3	8	11	0.446
40	2	1	1	2	1	2	5	16	0.482
20	1	1	1	2	2	3	5	7	0.592	0	0	0	0	0	0	0	0
64	1	2	1	1	1	3	8	17	-0.018	0	0	0	0	0	0	0	0
39	2	1	1	2	2	2	5	15	0.326	1	0	0	0	0	0	0	0
37	1	1	1	1	1	3	10	22	0.169	1	0	0	0	1	0	0	0
63	2	1	1	1	1	3	5	19	-0.086	1	0	0	1	1	0	0	0
24	2	1	1	1	2	2	4	9	0.592	0	0	0	0
52	1	1	1	1	2	3	6	15	0.446	1	0	0	0	1	0	0	0
43	1	1	1	2	1	3	0	14	0.325	0	0	1	0	0	0	0	0
22	1	1	1	1	1	2	5	18	0.262	1	0	0	0	0	0	0	0
45	2	1	1	1	1	3	1	2	0.694	0	1	0	0	0	1	0	0
54	1	1	1	1	1	3	8	19	0.132	1	1	1	1	1	1	1	1
55	2	1	1	2	1	2	8	15	0.482	1	0	0	0	0	0	0	0
60	2	2	1	1	2	2	4	4	0.592	0	1	1	0	0	1	1	1
31	2	1	1	2	1	3	5	19	0.482	0	0	0	0	1	0	1	0
46	2	1	1	1	2	1	5	6	0.694	0	0	1	0	0	0	1	0
40	2	1	1	2	1	2	4	4	0.657	0	0	0	0	0	1	0	1
50	2	2	1	1	2	3	0	9	0.694	1	1	1	1	1	1	0	1
47	1	1	1	2	2	3	6	14	0.482	0	0	0	0	0	0	0	0
62	1	1	1	2	2	1	2	12	0.657	0	0	0	0	0	0	0	0
43	1	1	1	1	1	3	7	19	0.325	0	0	0	0	0	0	0	0
35	1	1	1	1	1	3	7	20	0.288	1	0	1	1	1	0	0	0
35	1	1	1	2	1	3	6	12	0.39	0	0	0	0	0	0	0	0
44	1	1	1	2	2	3	7	18	0.288	0	0	0	0	0	0	0	1
47	2	1	1	1	1	4	4	17	-0.243	1	1	1	1	1	1	1	0
50	2	2	1	1	1	4	9	21	0.132	1	0	0	0
45	2	2	1	1	1	4	8	21	0.446	1	1	1	1	1	1	1	1
48	2	1	1	1	1	5	10	21	0.132	1	1	0	1	1	1	0	1
43	2	1	1	1	1	4	8	21	0.129	1	1	1	1	1	1	1	1
60	2	1	1	1	2	4	4	13	0.288	1	1	1	1	0	0	1	0
59	2	2	1	1	1	4	5	13	0.446	0	0	1	1	1	1	1	1
59	2	2	1	1	2	5	7	16	0.555	1	1	1	1	1	1	1	1
55	1	1	1	2	1	5	7	7	0.499	1	1	0	1	1	1	1	1
34	2	1	1	1	2	5	5	18	0.288	1	1	1	1	0	0	0	0
53	1	1	1	2	2	5	7	22	-0.179	1	0	0	0	1	1	1	0
50	2	1	1	1	1	4	3	23	0.105	1	0	1	1	1	0	1	1
55	2	1	1	1	1	4	9	18	0.288	1	1	1	1	1	0	1	0
38	1	1	1	1	2	4	3	17	0.288	1	0	0	0	1	1	0	0
41	1	1	1	2	2	5	10	21	0.274	1	1	1	1
32	1	1	2	1	2	2	1	4	0.702	0	1	1	1	0	1	1	1
48	1	1	2	2	2	0	1	0	1	0	1	0	1	0	1	0	1
32	2	1	2	2	2	0	0	3	1	0	1	1	1	0	0	0	0
49	2	1	2	1	1	2	3	10	0.325	0	0	0	0	0	0	0	0
50	2	1	2	1	2	1	3	6	0.694	0	1	1	1	0	0	1	1
63	2	2	2	1	1	0	5	8	0.482	0	0	0	0	1	1	0	1
37	2	1	2	1	2	2	7	10	0.446	1	1	0	1	1	1	1	1
64	2	1	2	2	2	1	8	4	0.657	0	0	0	0	0	1	1	1
62	2	1	2	2	2	0	0	10	0.446	0	0	1	0	0	0	0	0
48	1	2	2	2	2	1	4	5	0.592	1	1	1	1	1	1	1	1
38	2	1	2	2	2	1	5	7	0.592	1	1	1	1	1	1	1	1
41	1	1	2	2	2	1	3	3	0.694	1	1	1	1	0	0	1	0
38	2	2	2	2	1	2	3	7	0.482					0	0	0	0
62	2	1	2	2	1	2	5	10	0.657	0	0	1	0	0	0	0	0
54	1	2	2	1	1	1	6	15	0.482	1	1	1	1	1	0	0	0
54	2	1	2	1	2	2	6	10	0.657	1	1	1	0	0	0	0	0
51	2	2	2	1	1	2	6	12	0.288	1	1	1	1	1	1	1	0
59	2	1	2	1	1	2	6	13	0.592	0	0	1	0	0	0	1	1
38	1	1	2	1	2	2	3	17	0.555	1	0	0	0	1	0	0	0
35	1	2	2	1	1	2	7	12	0.482	0	0	0	0	0	0	0	1
58	1	1	2	2	1	3	5	12	0.288	1	1	1	1	1	1	1	1
58	2	2	2	1	1	3	6	8	0.482	1	1	1	1	1	1	1	1
65	1	2	2	1	2	3	7	12	0.694	1	1	1	1	1	1	1	1
55	2	2	2	1	1	3	5	4	0.694	0	0	0	1	1	1	0	1
62	2	1	2	1	2	3	7	11	0.657	0	0	0	0	1	1	1	1
43	1	1	2	1	2	3	6	17	0.482	1	1	0	0	1	0	1	1
55	2	1	2	1	2	3	8	15	0.398	1	1	0	0	1	1	0	1
57	1	1	2	1	2	3	0	3	1	0	0	1	1	1	1	0	0
38	2	2	2	1	1	2	6	17	0.288	1	0	0	1	0	0	0	0
53	1	1	2	1	1	2	6	9	0.585	0	0	1	0	0	0	0	0
46	1	1	2	1	1	1	4	11	0.555	0	0	0	0	0	0	0	0
42	1	1	2	1	1	3	5	10	0.434	1	1	1	0	1	1	1	1
44	2	1	2	1	2	2	0	7	0.536	1	1	1	1	1	1	0	1
64	2	2	2	2	1	2	6	13	0.446	1	0	1	0	1	1	0	0
46	2	1	2	2	1	3	8	9	0.482	1	1	0	1	1	1	1	1
32	1	1	2	1	1	4	7	20	0.288	1	1	1	1	1	1	1	1
63	1	2	2	1	2	4	5	16	0.325	1	1	1	1	0	0	1	0
61	2	2	2	2	1	4	8	17	0.132	1	1	1	0	1	1	1	1
26	2	1	2	1	2	5	9	14	0.446	1	1	1	1	1	1	1	1
61	2	2	2	1	1	5	6	17	0.288	1	1	1	0	1	1	1	1
64	2	1	2	1	1	5	10	21	0.288	1	1	0	1	1	1	1	1
36	1	1	2	1	2	4	7	17	0.446	1	1	1	1	1	1	1	1
62	2	1	2	1	1	4	7	10	0.434	1	1	1	1	1	1	1	1
53	1	1	2	2	2	4	7	2	0.694	1	1	0	1	0	1	1	1
55	2	1	2	1	1	5	9	16	0.289	1	1	0	1	1	1	0	1
63	1	1	2	1	1	4	3	20	0.434	1	1	1	0	1	1	0	0
54	2	1	2	1	1	5	8	18	0.446	1	1	1	1	1	1	1	1
54	1	1	2	1	2	4	6	12	0.592	0	0	0	0	0	0	0	0
64	1	2	2	1	1	4	5	18	0.39	1	1	1	1	1	1	1	1
36	1	1	2	1	2	4	5	22	0.446	1	1	1	1	1	1	0	1
40	2	1	2	1	1	4	0	4	0.694	0	0	1	1	0	0	0	0
48	1	1	2	1	1	5	7	18	0.287	1	1	1	1
45	2	1	2	1	1	4	6	14	0.482
